# Supplementary material for: ARTEMIS integrates autoencoders and Schrödinger Bridges to predict continuous dynamics of gene expression, cell population, and perturbation from time-series single-cell data
Source: Bioinformatics. 2025 Jul 15;41(Suppl 1):i189–97. doi: 10.1093/bioinformatics/btaf218 (PMC12261462; doi:10.1093/bioinformatics/btaf218)
Supplement: btaf218_Supplementary_Data [file btaf218_supplementary_data.zip]

Archive with 2 entries (2 files):
- Wang.322.sup.1.pdf
- Wang.322.sup.1[AU].pdf
